# Supplementary material for: Therapeutic Switching of Rafoxanide: a New Approach To Fighting Drug-Resistant Bacteria and Fungi
Source: Microbiol Spectr. 2023 Jul 17;11(4):e02679-22. doi: 10.1128/spectrum.02679-22 (PMC10433953; doi:10.1128/spectrum.02679-22)
Supplement: Supplemental file 1 — Supplemental material. Download spectrum.02679-22-s0001.xlsx, XLSX file, 0.01 MB [file spectrum.02679-22-s0001.xlsx]

## Sheet: Sheet1
Supplemntary Table 1. Detailed MIC and FIC data for the investigated Candida albicans and Aspergillus fumigatus isolates
Strains code No.	MICRAF+FLZ	MICRAF	sub-MIC of rafoxanide	MICFLZ+RAF	MICFLZ	FIC
C1	1	4	2	1	8	0.375
C2	2	8	4	1	8	0.375
C3	1	4	2	8	64	0.375
C4	1	8	4	1	8	0.25
C5	0.5	2	1	0.5	2	0.5
C6	0.5	4	2	1	8	0.25
C7	0.5	2	1	1	8	0.375
C8	16	64	32	1	8	0.375
C9	2	16	8	2	8	0.375
C10	0.5	8	4	2	8	0.3125
C11	1	4	2	0.25	1	0.5
C12	2	8	4	1	8	0.375
C13	0.5	8	4	0.5	2	0.3125
C14	1	4	2	0.5	2	0.5
C15	1	4	2	1	16	0.3125
A1	2	8	4	1	4	0.5
A2	1	4	2	2	8	0.5
A3	0.5	4	2	2	8	0.375
A4	1	4	2	2	8	0.5
A5	0.25	4	2	0.25	1	0.3125
A6	1	4	2	2	8	0.5
A7	0.5	4	2	0.25	8	0.15625
A8	0.5	2	1	0.125	0.5	0.5
A9	1	4	2	2	16	0.375
A10	1	4	2	2	8	0.5
MIC: minimum inhibitory concentration, MICRAF+FLZ: MIC of rafoxanide when it is used in combination with fluconazole, MICRAF: MIC of rafoxanide, MICFLZ+RAF: MIC of fluconazole when it is used in combination with rafoxanide, MICFLZ: MIC of fluconazole, FIC: fractional inhibitory concentration, C: Candida albicans, A: Aspergillus fumigatus
