# Supplementary material for: Therapeutic Switching of Rafoxanide: a New Approach To Fighting Drug-Resistant Bacteria and Fungi
Source: Microbiol Spectr. 2023 Jul 17;11(4):e02679-22. doi: 10.1128/spectrum.02679-22 (PMC10433953; doi:10.1128/spectrum.02679-22)
Supplement: Supplemental file 2 — Supplemental material. Download spectrum.02679-22-s0002.xlsx, XLSX file, 0.01 MB [file spectrum.02679-22-s0002.xlsx]

## Sheet: Sheet1
Supplemntary Table 2. Detailed MIC and FIC data for the investigated Escherichia coli and Klebsiella pneumoniae isolates
Strains code No.	MICRAF+CTX	MICRAF	sub-MIC of rafoxanide	MICCTX+RAF	MICCTX	FIC
E1	1	4	2	0.25	2	0.375
E2	1	8	4	1	4	0.375
E3	0.5	4	2	0.0625	0.5	0.25
E4	1	4	2	0.125	2	0.3125
E5	0.5	2	1	0.0625	0.25	0.5
E6	0.5	4	2	0.0625	0.25	0.375
E7	1	4	2	0.0625	0.25	0.5
E8	2	8	4	1	8	0.375
E9	0.5	8	4	0.0625	0.25	0.3125
E10	1	8	4	1	8	0.25
E11	0.5	4	2	0.0625	0.25	0.375
E12	1	8	4	0.0625	0.25	0.375
E13	2	8	4	0.5	2	0.5
E14	0.5	4	2	0.125	2	0.1875
E15	1	4	2	0.125	2	0.3125
E16	1	4	2	0.125	2	0.3125
E17	1	4	2	0.5	4	0.375
E18	0.5	2	1	0.5	8	0.3125
E19	0.5	8	4	0.0625	0.25	0.3125
E20	2	8	4	1	4	0.5
E21	1	4	2	0.25	2	0.375
E22	1	8	4	0.125	2	0.1875
E23	0.5	2	1	0.125	2	0.3125
E24	1	4	2	0.5	2	0.5
E25	2	8	4	0.125	2	0.3125
E26	1	4	2	0.0625	0.25	0.5
E27	0.5	4	2	0.0625	0.25	0.375
E28	2	8	4	1	8	0.375
E29	1	4	2	0.5	4	0.375
E30	1	4	2	0.5	2	0.5
E31	1	4	2	0.25	2	0.375
E32	0.5	4	2	0.25	2	0.25
E33	1	4	2	0.125	2	0.3125
E34	2	8	4	1	4	0.5
E35	0.5	4	2	0.5	2	0.375
E36	0.5	4	2	0.0625	0.25	0.375
E37	0.5	4	2	0.5	2	0.375
E38	0.25	2	1	0.5	2	0.375
E39	1	4	2	0.25	1	0.5
E40	1	4	2	0.25	2	0.375
E41	1	4	2	0.25	2	0.375
E42	0.5	2	1	0.0625	0.25	0.5
E43	1	8	4	0.5	2	0.375
E44	1	4	2	0.5	4	0.375
E45	0.0625	2	1	0.5	2	0.28125
E46	1	4	2	0.5	2	0.5
E47	0.5	4	2	0.0625	0.25	0.375
E48	1	8	4	0.5	2	0.375
E49	0.5	8	4	0.5	2	0.3125
E50	0.0625	2	1	0.5	2	0.28125
E51	0.5	4	2	0.25	2	0.25
E52	0.5	4	2	0.0625	0.25	0.375
E53	0.125	2	1	0.0625	0.25	0.3125
E54	0.5	2	1	0.0625	0.25	0.5
E55	0.0625	2	1	0.5	2	0.28125
E56	0.5	4	2	0.0625	0.25	0.375
E57	1	4	2	0.5	2	0.5
E58	1	8	4	0.25	2	0.25
E59	0.5	8	4	0.0625	0.25	0.3125
E60	1	8	4	0.5	2	0.375
K1	2	8	4	0.5	4	0.375
K2	1	8	4	0.5	2	0.375
K3	2	8	4	1	8	0.375
K4	0.125	2	1	0.5	2	0.3125
K5	1	8	4	0.5	4	0.25
K6	0.5	8	4	0.0625	0.25	0.3125
K7	1	8	4	0.5	2	0.375
K8	0.5	4	2	0.125	2	0.1875
K9	1	4	2	0.25	2	0.375
K10	2	8	4	0.125	2	0.3125
K11	1	4	2	0.125	2	0.3125
K12	1	8	4	0.0625	0.25	0.375
K13	1	4	2	0.25	4	0.3125
K14	0.5	4	2	0.5	4	0.25
K15	1	4	2	0.25	2	0.375
K16	1	4	2	0.5	2	0.5
K17	1	4	2	0.25	2	0.375
K18	2	16	8	0.25	2	0.25
K19	1	8	4	0.0625	0.25	0.375
K20	2	8	4	0.5	2	0.5
K21	1	8	4	1	4	0.375
K22	2	8	4	0.5	4	0.375
K23	1	4	2	0.25	4	0.3125
K24	1	8	4	0.5	2	0.375
K25	0.5	2	1	0.0625	0.25	0.5
K26	1	8	4	0.5	2	0.375
K27	1	4	2	0.25	2	0.375
K28	1	4	2	0.125	2	0.3125
K29	1	4	2	0.125	2	0.3125
K30	1	4	2	0.125	2	0.3125
K31	0.5	4	2	0.5	2	0.375
K32	1	8	4	0.5	2	0.375
K33	0.5	2	1	0.125	2	0.3125
K34	1	4	2	0.25	2	0.375
K35	2	128	64	0.5	2	0.265625
K36	1	4	2	0.0625	0.25	0.5
K37	1	4	2	0.0625	0.25	0.5
K38	0.25	2	1	1	8	0.25
K39	1	4	2	0.25	2	0.375
K40	1	8	4	0.5	2	0.375
MIC: minimum inhibitory concentration, MICRAF+CTX: MIC of rafoxanide when it is used in combination with cefotaxime, MICRAF: MIC of rafoxanide, MICCTX+RAF: MIC of cefotaxime when it is used in combination with rafoxanide, MICCTX: MIC of cefotaxime, FIC: fractional inhibitory concentration, E: Escherichia coli, K: Klebsiella pneumoniae
