# Supplementary material for: Therapeutic Switching of Rafoxanide: a New Approach To Fighting Drug-Resistant Bacteria and Fungi
Source: Microbiol Spectr. 2023 Jul 17;11(4):e02679-22. doi: 10.1128/spectrum.02679-22 (PMC10433953; doi:10.1128/spectrum.02679-22)
Supplement: Supplemental file 3 — Supplemental material. Download spectrum.02679-22-s0003.xlsx, XLSX file, 0.01 MB [file spectrum.02679-22-s0003.xlsx]

## Sheet: Sheet1
Supplemntary Table 3. Detailed genes expression data for the investigated Escherichia coli and Klebsiella pneumoniae isolates
Strains code No.	blaTEM 1	blaSHV	blaCTX-M-1	DHA	MOX
E1	0.334	0.234	0.265	0.628	0.4353
E2	0.353	0.234	0.345	0.6462	0.6926
E3	0.234	0.343	0.325	0.628	0.717
E4	0.376	0.235	0.233	0.507	0.6926
E5	0.281	0.265	0.266	0.507	0.5212
E6	0.301	0.345	0.276	0.4353	0.6113
E7	0.334	0.365	0.345	0.6462	0.5987
E8	0.353	0.325	0.156	0.4353	0.507
E9	0.234	0.233	0.367	0.6926	0.4061
E10	0.234	0.266	0.387	0.717	0.4061
E11	0.343	0.276	0.298	0.6926	0.376
E12	0.235	0.345	0.267	0.5212	0.281
E13	0.265	0.156	0.235	0.6113	0.301
E14	0.345	0.367	0.376	0.5987	0.334
E15	0.365	0.387	0.281	0.507	0.353
E16	0.325	0.298	0.334	0.4061	0.234
E17	0.233	0.267	0.128	0.4061	0.392
E18	0.266	0.235	0.234	0.6113	0.367
E19	0.276	0.376	0.392	0.717	0.387
E20	0.345	0.281	0.281	0.507	0.298
E21	0.366	0.334	0.301	0.507	0.267
E22	0.367	0.128	0.353	0.4353	0.235
E23	0.387	0.234	0.234	0.367	0.376
E24	0.298	0.392	0.189	0.387	0.281
E25	0.267	0.281	0.365	0.298	0.301
E26	0.235	0.301	0.325	0.267	0.334
E27	0.376	0.334	0.233	0.235	0.353
E28	0.281	0.353	0.266	0.376	0.234
E29	0.301	0.234	0.276	0.281	0.392
E30	0.334	0.189	0.345	0.301	0.507
E31	0.353	0.365	0.366	0.334	0.4061
E32	0.234	0.325	0.178	0.353	0.4061
E33	0.392	0.233	0.387	0.234	0.6113
E34	0.281	0.266	0.387	0.392	0.507
E35	0.301	0.276	0.298	0.367	0.507
E36	0.334	0.345	0.267	0.387	0.4353
E37	0.353	0.366	0.235	0.298	0.6462
E38	0.234	0.178	0.281	0.267	0.281
E39	0.234	0.387	0.301	0.235	0.4353
E40	0.365	0.387	0.334	0.376	0.281
E41	0.325	0.298	0.353	0.281	0.49
E42	0.233	0.267	0.392	0.301	0.628
E43	0.266	0.235	0.194	0.334	0.6462
E44	0.276	0.281	0.281	0.353	0.376
E45	0.345	0.301	0.301	0.234	0.281
E46	0.366	0.334	0.334	0.392	0.156
E47	0.367	0.353	0.353	0.507	0.234
E48	0.387	0.392	0.234	0.4061	0.254
E49	0.387	0.194	0.281	0.4061	0.143
E50	0.298	0.281	0.334	0.6113	0.129
E51	0.267	0.301	0.353	0.717	0.4353
E52	0.235	0.334	0.234	0.507	0.49
E53	0.281	0.353	0.376	0.507	0.628
E54	0.301	0.234	0.281	0.4353	0.367
E55	0.334	0.234	0.156	0.6462	0.387
E56	0.353	0.281	0.234	0.4353	0.298
E57	0.234	0.334	0.254	0.4353	0.267
E58	0.392	0.353	0.143	0.6462	0.235
E59	0.376	0.234	0.129	0.49	0.376
E60	0.281	0.376	0.234	0.628	0.281
K1	0.301	0.281	0.342	0.6462	0.301
K2	0.334	0.156	0.347	0.376	0.281
K3	0.353	0.234	0.183	0.281	0.353
K4	0.234	0.254	0.192	0.156	0.234
K5	0.234	0.143	0.353	0.234	0.392
K6	0.281	0.129	0.392	0.254	0.507
K7	0.334	0.234	0.194	0.143	0.234
K8	0.353	0.342	0.281	0.129	0.254
K9	0.234	0.347	0.301	0.4353	0.143
K10	0.376	0.183	0.194	0.49	0.129
K11	0.281	0.192	0.281	0.628	0.156
K12	0.267	0.301	0.353	0.717	0.4353
K13	0.235	0.334	0.234	0.507	0.49
K14	0.281	0.353	0.376	0.507	0.628
K15	0.301	0.234	0.281	0.4353	0.367
K16	0.334	0.234	0.156	0.6462	0.387
K17	0.353	0.281	0.234	0.4353	0.298
K18	0.234	0.334	0.254	0.4353	0.267
K19	0.392	0.353	0.143	0.6462	0.235
K20	0.376	0.234	0.129	0.49	0.376
K21	0.281	0.376	0.234	0.628	0.281
K22	0.376	0.281	0.234	0.717	0.507
K23	0.281	0.301	0.234	0.6926	0.4061
K24	0.301	0.334	0.392	0.5212	0.4061
K25	0.334	0.353	0.376	0.717	0.6113
K26	0.353	0.234	0.125	0.6113	0.717
K27	0.234	0.234	0.301	0.5987	0.507
K28	0.234	0.392	0.334	0.507	0.507
K29	0.392	0.376	0.353	0.4061	0.6462
K30	0.376	0.125	0.188	0.4061	0.4353
K31	0.281	0.301	0.234	0.6113	0.4353
K32	0.301	0.334	0.392	0.717	0.6462
K33	0.334	0.353	0.376	0.507	0.49
K34	0.353	0.188	0.301	0.507	0.628
K35	0.234	0.234	0.198	0.4353	0.6462
K36	0.234	0.392	0.353	0.6462	0.628
K37	0.392	0.376	0.234	0.4353	0.507
K38	0.376	0.301	0.234	0.4353	0.507
K39	0.281	0.198	0.343	0.6462	0.4353
K40	0.301	0.353	0.235	0.49	0.6462
