# Supplementary material for: Therapeutic Switching of Rafoxanide: a New Approach To Fighting Drug-Resistant Bacteria and Fungi
Source: Microbiol Spectr. 2023 Jul 17;11(4):e02679-22. doi: 10.1128/spectrum.02679-22 (PMC10433953; doi:10.1128/spectrum.02679-22)
Supplement: Supplemental file 4 — Supplemental material. Download spectrum.02679-22-s0004.xlsx, XLSX file, 0.01 MB [file spectrum.02679-22-s0004.xlsx]

## Sheet: Sheet1
Supplemntary Table 4. Detailed genes expression data for the investigated Candida albicans and Aspergillus fumigatus isolates
Strains code No.	Expression B	Expression A
C1	2.6	0.218
C2	4	0.4061
C3	3	1.4061
C4	5.6	0.6113
C5	1	0.818
C6	3.2	0.507
C7	9.5	0.507
C8	5.6	0.6462
C9	6.8	0.4353
C10	7.4	0.4353
C11	1	0.8462
C12	9.2	0.49
C13	1	0.928
C14	1	0.8462
C15	8.4	0.628
A1	3.9	0.507
A2	4.7	2.507
A3	6.3	2.4353
A4	5.3	1.6462
A5	1	0.8353
A6	9.2	4.6926
A7	8.6	0.717
A8	1	0.7926
A9	5.7	2.5212
A10	6.1	3.6113
Expression B: the expression levels of C. albicans ERG11 and A. fumigatus cyp51A resistance genes in the untreated fungal isolates, Expression A: the expression levels of the investigated genes in rafoxanide-treated fungal isolates.
